# Supplementary material for: Cannabidiol Effects on Depressive-like Behavior and Neuroinflammation in Female Rats Exposed to High-Fat Diet and Unpredictable Chronic Mild Stress
Source: Cells. 2025 Jun 19;14(12):938. doi: 10.3390/cells14120938 (PMC12191401; doi:10.3390/cells14120938)
Supplement: Supplementary file 1 [file cells-14-00938-s001.zip]

Archive with 1 entries (1 files):
- cells-3673948-supplementary.docx
